# Supplementary material for: Self-Organization of Porphyrin–POM Dyads: Nonplanar Diacids and Oxoanions in Low-Dimensional H-Bonding Networks
Source: Molecules. 2022 Oct 19;27(20):7060. doi: 10.3390/molecules27207060 (PMC9609041; doi:10.3390/molecules27207060)
Supplement: Supplementary file 1 [file molecules-27-07060-s001.zip]

Archive with 1 entries (1 files):
- molecules-1978285-supplementary.pdf
